# Supplementary material for: Comparative Molecular Analysis of Primary Central Nervous System Lymphomas and Matched Vitreoretinal Lymphomas by Vitreous Liquid Biopsy
Source: Int J Mol Sci. 2021 Sep 16;22(18):9992. doi: 10.3390/ijms22189992 (PMC8471952; doi:10.3390/ijms22189992)
Supplement: Supplementary file 1 [file ijms-22-09992-s001.zip]

Archive with 1 entries (1 files):
- ijms-1344030-supplementary.pdf
